# Supplementary material for: Integrating evolution in the management of captive zoo populations
Source: Evol Appl. 2015 Apr 17;8(5):413–22. doi: 10.1111/eva.12258 (PMC4430766; doi:10.1111/eva.12258)
Supplement: Supplementary file 1 — Table S1. Website: Association of Zoos and Aquariums/Animal Care & Management/Animal Programs. [file eva0008-0413-sd1.xlsx]

## Sheet: Sheet1
WEBSITE: Association of Zoos and Aquariums / Animal Care & Management / Animal Programs
https://www.aza.org/animal-programs/
Animal	Studbook Title	Studbook Keeper	Publication Date
Coquerel's sifaka	International Propithecus (Sifaka) Studbook	David Haring	March, 2012
Gerenuk	AZA Regional Studbook Southern Gerenuk	Christina Seely	November, 2013
Indian rhinoceros	AZA North American Regional Studbook Greater One-horned Rhinoceros	Jane Kennedy and Jamie Ivy	November, 2013
Klipspringer	North American Regional Studbook for Klipspringer	Michael Lebanik	May, 2014
Kordofan aoudad	Kordofan Aoudad North American Regional Studbook	Dana Caton	March, 2014
Lesser kudu	AZA North American Regional Studbook for Lesser Kudu	Lily Moore	August, 2014
Persian onager	AZA North American Regional Studbook for Persian Onager	Katherine Volz	April, 2013
Red river hog	AZA Regional Studbook Red River Hog	Peter Burvenich	June, 2014
Sand cat	Arabian Sand Cat North American Regional Studbook	Stacey Konwiser	January, 2013
Spectacled bear	AZA Regional Studbook Andean Spectacled Bear	Mike Connolly	July, 2013
Speke's gazelle	AZA North American Regional Studbook for Speke's Gazelle	Martha Fischer and Christy Poelker	January, 2014
Spotted necked otter	Spotted-Necked Otter Studbook North American Regional	Randi Meyerson	November, 2012
Sumatran tiger	North American Regional Sumatran Tiger Studbook	Kathy Traylor-Holzer	July, 2013
White-lipped deer	White-lipped Deer AZA North American Regional Studbook	Steve Castillo	September, 2013
